# Supplementary material for: Novel Anti-Trop2 Nanobodies Disrupt Receptor Dimerization and Inhibit Tumor Cell Growth
Source: Pharmaceutics. 2024 Sep 27;16(10):1255. doi: 10.3390/pharmaceutics16101255 (PMC11510716; doi:10.3390/pharmaceutics16101255)
Supplement: Supplementary file 1 [file pharmaceutics-16-01255-s001.zip]

Archive with 1 entries (1 files):
- pharmaceutics-3094853-supplementary.pdf
